# Supplementary material for: Effect of a Combination of Lactiplantibacillus plantarum KC3 and Leonurus japonicus Extracts in Respiratory Discomfort: A Randomized, Double-Blind, Placebo-Controlled Trial
Source: Nutrients. 2024 Jul 3;16(13):2128. doi: 10.3390/nu16132128 (PMC11243513; doi:10.3390/nu16132128)
Supplement: Supplementary file 1 [file nutrients-16-02128-s001.zip]

Archive with 1 entries (1 files):
- nutrients-3067653-supplementary.pdf
